# Supplementary material for: Nickel-Doped ZnO Nanowalls with Enhanced Electron Transport Ability for Electrochemical Water Splitting
Source: Nanomaterials (Basel). 2021 Jul 31;11(8):1980. doi: 10.3390/nano11081980 (PMC8398548; doi:10.3390/nano11081980)
Supplement: Supplementary file 1 [file nanomaterials-11-01980-s001.zip]

Archive with 1 entries (1 files):
- nanomaterials-1313432-supplementary.pdf
